# Supplementary material for: Good Performance of Revised Scoring Systems in Predicting Clinical Outcomes of Aeromonas Bacteremia in the Emergency Department: A Retrospective Observational Study
Source: Diagnostics (Basel). 2024 Jan 5;14(2):124. doi: 10.3390/diagnostics14020124 (PMC10814924; doi:10.3390/diagnostics14020124)
Supplement: Supplementary file 1 [file diagnostics-14-00124-s001.zip]

Archive with 1 entries (1 files):
- diagnostics-2749354-supplementary.pdf
